# Supplementary material for: The mitochondrial pyruvate carrier mediates high fat diet-induced increases in hepatic TCA cycle capacity
Source: Mol Metab. 2017 Sep 18;6(11):1468–79. doi: 10.1016/j.molmet.2017.09.002 (PMC5681281; doi:10.1016/j.molmet.2017.09.002)
Supplement: Supplementary file 2 [file mmc2.xlsx]

## Sheet: Serum 4hr
Supplemental Table1
4hr Fasted Serum Metabolic Profile
Metabolite	WT	LivKO	LivKO/WT	p-value
lactic acid	413.4 ± 51.0	535.0 ± 40.3	1.29421	0.0860116
pyruvic acid	541.8 ± 51.7	622.4 ± 42.6	1.14867	0.252494
glycolic acid	75.7 ± 4.1	86.5 ± 4.0	1.1432	0.0869918
Glycerol	666.7 ± 67.1	741.1 ± 72.4	1.11158	0.464469
glyceric acid	18.4 ± 1.1	19.9 ± 1.0	1.0823	0.315138
citric acid	354.1 ± 24.7	357.4 ± 31.3	1.00923	0.935974
cis-Aconitic acid	22.0 ± 1.8	19.1 ± 1.4	0.871483	0.238694
isocitric acid	75.6 ± 6.0	70.8 ± 4.2	0.935908	0.519098
2-ketoglutaric acid	30.2 ± 3.8	33.8 ± 4.3	1.11875	0.540154
succinic acid	68.8 ± 3.2	70.0 ± 3.9	1.01859	0.804168
fumaric acid	42.9 ± 5.5	38.8 ± 3.3	0.903639	0.534596
malic acid	62.0 ± 7.9	56.8 ± 5.1	0.916598	0.596005
2-hydroxyglutarate	5.8 ± 0.8	6.4 ± 0.5	1.11485	0.512279
2-aminoadipic acid	28.9 ± 1.9	27.6 ± 1.8	0.955705	0.640846
lysine	781.6 ± 68.7	994 ± 92.2	1.27177	0.0915442
valine	405.6 ± 27.1	437.8 ± 39.3	1.07961	0.511612
leucine	2810.2 ± 186.3	2687.2 ± 303.2	0.956234	0.735941
isoleucine	1460.8 ± 101.3	1396.8 ± 149.3	0.956161	0.728894
threonine	232.8 ± 19.3	250.3 ± 25.6	1.07533	0.593494
homoserine	8.4 ± 0.8	7.8 ± 0.4	0.926996	0.498853
glycine	130.5 ± 3.5	133.1 ± 10.6	1.0198	0.821585
serine	1773.9 ± 149.8	1603.4 ± 47.9	0.90388	0.313286
alanine	108.3 ± 5.7	119.8 ± 5.3	1.10568	0.165802
L-Glutamic acid	19.9 ± 3.2	17.8 ± 1.9	0.893471	0.579007
glutamine	856.0 ± 38.3	726.2 ± 53.6	0.848386	0.0717248
proline	43.1 ± 4.7	54.7 ± 5.4	1.2691	0.128052
aspartic acid	216.9 ± 34.5	170.0 ± 13.9	0.784142	0.243614
asparagine	19.4 ± 1.5	14.9 ± 1.8	0.770047	0.0811071
L-Methionine	439.6 ± 44.9	465.4 ± 46.8	1.05876	0.696777
cysteine	41.5 ± 4.0	36.1 ± 4.2	0.869013	0.362828
homocysteine	1.4 ± 0.2	1.6 ± 0.2	1.15402	0.455393
phenylalanine	494.5 ± 46.4	495 ± 45.4	1.00099	0.994078
tyrosine	141.4 ± 8.9	136.9 ± 7.0	0.968652	0.703162
tryptophan	4295.6 ± 125.1	3570 ± 168.4	0.831082	0.00482303
histidine	25.3 ± 2.3	31.4 ± 6.5	1.24302	0.395421
sarcosine	11.4 ± 3.0	10.0 ± 1.8	0.86942	0.679343
4-hydroxyproline	5.2 ± 0.4	5.1 ± 0.2	0.979287	0.796747
ornithine	345.4 ± 49.8	257.1 ± 29.7	0.744261	0.158904
N-acetylglutamate	2.0 ± 0.2	2.7 ± 0.3	1.36876	0.0719433
N-acetylaspartate	2.0 ± 0.3	1.9 ± 0.3	0.952664	0.819521
N-acetylglycine	8.7 ± 1.5	22.8 ± 4.9	2.62777	0.0240026
B-alanine	8.7 ± 0.6	8.7 ± 1.0	1.00479	0.971967
phosphate	864.9 ± 32.8	863.8 ± 41.3	0.998746	0.983929
diphosphate	772.8 ± 66.4	602.0 ± 66.5	0.77901	0.0948667
Glycerol 3-phosphate	89.9 ± 8.7	79.9 ± 3.3	0.889642	0.321016
3-phosphoglycerate	13.8 ± 1.2	14.7 ± 0.9	1.06957	0.533473
phosphoenolpyruvateN	2.6 ± 0.6	1.8 ± 0.2	0.706093	0.292994
Glucose	2763.6 ± 69.8	2477.7 ± 47.7	0.896571	0.00647198
glucose-1-phosphate	6.6 ± 1.1	6.4 ± 1.4	0.972349	0.921178
fructose-6-phosphate	6.0 ± 1.1	5.9 ± 1.5	0.980785	0.951491
gluconic acid	1735.7 ± 30.7	1319 ± 131	0.759913	0.0152827
myo-inositol 1-phosphate	172.8 ± 26.5	87.3 ± 10.9	0.505302	0.0176604
sedoheptulose-7-P	3.9 ± 0.9	3.9 ± 0.7	1.00056	0.998554
fucose	3.5 ± 0.4	3.2 ± 0.4	0.920529	0.626986
lauric acid	12.5 ± 0.6	15.3 ± 1.4	1.22332	0.0933572
myristic acid	69.8 ± 4.7	96.2 ± 17.4	1.37913	0.1807
Palmitelaidic acid	42.1 ± 5.7	53.4 ± 10.6	1.26842	0.367588
Heptadecanoic acid	14.7 ± 0.6	16.2 ± 1.2	1.10463	0.284229
palmitic acid	336.2 ± 11.1	376.3 ± 17.9	1.11928	0.0835512
linoleic acid	169.9 ± 16.2	224.9 ± 30.2	1.32346	0.137971
oleic acid	403.5 ± 49.4	578.6 ± 92.4	1.43396	0.124537
elaidic acid	18.9 ± 1.6	24.9 ± 2.8	1.31649	0.0897728
stearic acid	2586.8 ± 160.4	2577.6 ± 106.3	0.99646	0.962921
Nonadecanoic acid	4.1 ± 0.2	4.1 ± 0.2	0.996712	0.964782
arachidonic acid	106.6 ± 2.6	87.7 ± 10.1	0.822029	0.106895
1-Linoleoyl-glycerol	7.8 ± 0.5	7.9 ± 1.3	1.01159	0.949256
1-monostearoylglycerol	4361.1 ± 226.7	4077.3 ± 169.9	0.934929	0.337074
1-monopalmitoylglycerol	1248.9 ± 51.7	1213.1 ± 43.8	0.971334	0.606717
cholesterol	3524.5 ± 213.6	3069.1 ± 68.2	0.870777	0.0806303
pantothenic acid	24.7 ± 0.5	21.2 ± 0.5	0.858193	0.000153576
phosphoethanolamine	2.0 ± 0.4	2.3 ± 0.4	1.14768	0.593254
xanthine	2.5 ± 1.2	3.4 ± 1.9	1.33669	0.720325
hypoxanthine	0.6 ± 0.3	1.2 ± 0.7	2.11383	0.442055
adenosine	4.1 ± 1.3	3.0 ± 0.5	0.739461	0.481504
inosine	8.7 ± 0.5	9.2 ± 0.7	1.05638	0.574127
adenine	0.5 ± 0.1	0.3 ± 0.1	0.732862	0.318028
uracil	5.8 ± 0.4	6.0 ± 0.8	1.04112	0.794442
5'-Adenosine monophosphate	81.1 ± 30.6	46.9 ± 11	0.57904	0.327243
kynurenine	3.1 ± 0.3	3.3 ± 0.2	1.04248	0.692318
lipoic acid	13.6 ± 2.4	7.8 ± 1.0	0.577076	0.0593574
4-aminobutyrate	5.4 ± 0.4	5.2 ± 0.2	0.973365	0.739092
urea	34.2 ± 3.2	36.7 ± 3.7	1.07292	0.621494
creatinine	46.3 ± 3.3	42.6 ± 4.4	0.918459	0.508441
aminomalonic acid	5.2 ± 0.3	4.5 ± 0.1	0.856523	0.0777349
uric acid	134 ± 11.7	106.9 ± 10.4	0.798027	0.108462
putrescine	12.3 ± 0.8	9.8 ± 1.4	0.798835	0.152707
serotonin	273.8 ± 81.8	296.8 ± 44.8	1.08412	0.810237
dopamine	15.4 ± 1.8	12.1 ± 1.6	0.781885	0.176604
b-Hydroxy-b-methylglutarate	3.4 ± 0.5	3.2 ± 0.2	0.923276	0.617221
2-ethylhexanoic acid	15.5 ± 1.8	18.4 ± 0.8	1.1864	0.18621
2-monooleoylglycerol	4.2 ± 0.4	4.2 ± 0.7	0.995502	0.980294
2-hydroxybutyric acid	354.7 ± 37	1870.9 ± 269.8	5.27417	0.000743833
unknown disaccharide	34.1 ± 2.5	27.6 ± 1.6	0.809005	0.0528736
2-ketopentanoic acid	13.0 ± 0.9	17.4 ± 0.9	1.34292	0.00381073
3,4-dihydroxybutanoic acid	15.0 ± 1.0	15.3 ± 1.1	1.02526	0.795899
5-aminopentanoic acid	4.7 ± 0.3	4.6 ± 0.4	0.980361	0.867842
2,3-pyridinedicarboxylic acid	3.3 ± 0.1	3.7 ± 0.2	1.11471	0.119543
Indoxyl sulfate	8.4 ± 0.4	7.9 ± 0.4	0.942309	0.384335
5-hydroxytryptophan	5.2 ± 0.5	4.9 ± 0.2	0.936507	0.52509
porphobilinogen	5.1 ± 0.6	4.4 ± 0.4	0.858111	0.335436
oleamide	472.9 ± 14.9	512.9 ± 18.6	1.0847	0.117899
Biotin	0.2 ± 0.05	0.4 ± 0.04	1.46753	0.0942997
alpha-Lactose	3.1 ± 0.7	4.7 ± 1.4	1.51012	0.35165
3-hydroxybutyric acid	1371.2 ± 165.1	2509.8 ± 210.3	1.83039	0.000984982
2-aminobutyric acid	204.7 ± 23.3	650.3 ± 52.1	3.17633	1.81651e-05

## Sheet: Serum 18hr
Supplemental Table1
18hr Fasted Serum Metabolic Profile
Metabolite	WT	LivKO	LivKO/WT	p-value
lactic acid	306.5 ± 27.2	545.1 ± 41.0	1.77848	0.00046288
pyruvic acid	516.7 ± 57.0	889.6 ± 73.0	1.72162	0.00151582
glycolic acid	74.2 ± 2.2	99.9 ± 3.5	1.34498	5.96382e-05
glycerol	6379.5 ± 178.5	6941.4 ± 229.2	1.08808	0.0757845
glyceric acid	27.3 ± 2.4	26.7 ± 2.4	0.977512	0.861232
citric acid	402 ± 15.2	440.1 ± 27.7	1.0946	0.254748
cis-Aconitic acid	23.4 ± 2.5	23.4 ± 1.2	0.997298	0.982414
isocitric acid	80.8 ± 2.8	86.9 ± 5.5	1.07623	0.339602
2-ketoglutaric acid	21.4 ± 1.5	31.5 ± 2.5	1.46824	0.00590747
succinic acid	57.2 ± 2.5	64.5 ± 5.4	1.12694	0.248713
fumaric acid	23.6 ± 1.8	30.5 ± 2.3	1.2912	0.0363099
malic acid	47.1 ± 3.9	56.7 ± 5.0	1.20449	0.156749
2-hydroxyglutarate	7.1 ± 0.4	9.3 ± 0.6	1.319	0.00791879
2-aminoadipic acid	26.3 ± 1.8	33.2 ± 2.7	1.26145	0.0547686
lysine	591.4 ± 92.5	1236.2 ± 96.1	2.09008	0.000326797
valine	362.2 ± 26.1	442.7 ± 11.9	1.22251	0.0216004
leucine	331.3 ± 20.7	341.3 ± 12.9	1.03033	0.689358
isoleucine	1599.0 ± 66.6	1622.2 ± 66.9	1.01451	0.809655
threonine	205.6 ± 12.4	237.7 ± 5.6	1.15631	0.0446895
homoserine	7.3 ± 0.5	7.8 ± 0.2	1.07137	0.333674
glycine	134.3 ± 5.0	141.4 ± 2.2	1.0533	0.22586
serine	1465.9 ± 115.6	1437.6 ± 77.7	0.980672	0.842644
alanine	90.5 ± 4.3	105.4 ± 4.4	1.16521	0.0306363
L-Glutamic acid	24.4 ± 5.0	22.3 ± 3.2	0.913035	0.729864
glutamine	965.1 ± 35.5	878.0 ± 30.1	0.909696	0.0849836
proline	42.9 ± 1.7	54.5 ± 3.3	1.27089	0.0108651
aspartic acid	251 ± 41.0	191.2 ± 14.2	0.761959	0.208672
asparagine	16.3 ± 0.7	15.1 ± 1.1	0.92171	0.347696
L-Methionine	458.0 ± 24.9	544.2 ± 20	1.18824	0.0193254
cysteine	34.8 ± 7.8	39.7 ± 3.2	1.14227	0.574352
homocysteine	1.7 ± 0.3	1.9 ± 0.04	1.16256	0.423502
phenylalanine	534.2 ± 27.9	654.3 ± 21.0	1.22492	0.00515233
tyrosine	122.3 ± 7.7	141.6 ± 11.0	1.15769	0.177504
tryptophan	3367.6 ± 162	4088.0 ± 193.7	1.2139	0.0137046
histidine	19.5 ± 3.6	40.0 ± 2.9	2.05161	0.000828112
sarcosine	7.7 ± 0.8	8.9 ± 0.5	1.15751	0.23199
4-hydroxyproline	5.5 ± 0.4	5.4 ± 0.2	0.992287	0.927145
ornithine	241.8 ± 26.9	262.5 ± 26.6	1.08571	0.592972
N-acetylglutamate	2.4 ± 0.2	4.6 ± 0.2	1.93577	7.33154e-06
N-acetylaspartate	3.5 ± 0.9	2.6 ± 0.3	0.739526	0.379948
N-acetylglycine	26.7 ± 2.3	64.7 ± 4.2	2.42175	7.7353e-06
B-alanine	12.6 ± 1.9	10.5 ± 0.6	0.831755	0.324833
phosphate	9190.6 ± 301	8895.7 ± 174.4	0.967909	0.416859
diphosphate	608.1 ± 82.9	654.3 ± 55.1	1.07604	0.651638
Glycerol 3-phosphate	82.1 ± 4.5	86.6 ± 5.0	1.05474	0.516547
3-phosphoglycerate	11.7 ± 1.2	12.7 ± 1.9	1.08789	0.652953
phosphoenolpyruvateN	1.6 ± 0.2	2.1 ± 0.4	1.26837	0.355205
Glucose	2503.6 ± 50.7	2297 ± 89.4	0.917467	0.0697194
glucose-1-phosphate	4.6 ± 0.7	3.1 ± 0.5	0.685246	0.132561
fructose-6-phosphate	8.6 ± 1.5	8.8 ± 1.2	1.02875	0.899936
gluconic acid	1340.5 ± 52.0	1077.1 ± 77.9	0.803464	0.0158117
myo-inositol 1-phosphate	329.4 ± 34.4	288.9 ± 28.6	0.877176	0.383742
sedoheptulose-7-P	8.0 ± 2.1	5.8 ± 1.0	0.724595	0.366374
fucose	4.3 ± 0.2	4.5 ± 0.2	1.05112	0.461161
lauric acid	16.0 ± 1.1	17.0 ± 1.2	1.06285	0.543896
myristic acid	125.3 ± 11.5	125.7 ± 12.5	1.0036	0.979162
Palmitelaidic acid	84.1 ± 7.7	79.9 ± 7.0	0.950085	0.692652
Heptadecanoic acid	20.3 ± 0.6	21.4 ± 0.9	1.05543	0.328602
palmitic acid	3794.0 ± 109.5	3949.8 ± 57.7	1.04107	0.239375
linoleic acid	263.9 ± 27.2	304.5 ± 27.9	1.15375	0.316726
oleic acid	785.7 ± 61.3	864.7 ± 72.7	1.10064	0.420941
elaidic acid	30.7 ± 1.4	33.3 ± 1.9	1.08369	0.307587
stearic acid	2804.0 ± 99.8	2790.0 ± 75.1	0.994989	0.912321
Nonadecanoic acid	4.5 ± 0.2	4.4 ± 0.2	0.972185	0.66579
arachidonic acid	68.7 ± 4.1	70.0 ± 8.3	1.01891	0.890792
1-Linoleoyl-glycerol	4.3 ± 0.3	3.9 ± 0.3	0.919392	0.409156
1-monostearoylglycerol	4217.1 ± 99.0	4300.2 ± 139.1	1.01969	0.635315
1-monopalmitoylglycerol	1453.5 ± 32.0	1497.8 ± 36.4	1.03047	0.37739
cholesterol	2150.9 ± 64.3	2276.2 ± 96.7	1.05824	0.302128
pantothenic acid	26.1 ± 1.2	25.9 ± 0.8	0.993564	0.906613
phosphoethanolamine	3.5 ± 0.8	2.6 ± 0.3	0.749589	0.358319
xanthine	18.4 ± 6.9	21.8 ± 6.6	1.18359	0.727436
hypoxanthine	9.1 ± 3.6	11.6 ± 4.0	1.27785	0.647791
adenosine	2.4 ± 0.5	2.1 ± 0.6	0.873392	0.695024
inosine	11.7 ± 1.1	12.4 ± 1.0	1.06292	0.622079
thymine	3.6 ± 0.9	3.5 ± 0.6	0.959069	0.898378
uracil	7.2 ± 1.2	7.5 ± 1.0	1.04009	0.861353
5'-Adenosine monophosphate	93.4 ± 19.7	77.7 ± 18.6	0.831152	0.571884
kynurenine	5.4 ± 0.7	6.0 ± 0.3	1.11489	0.442694
4-aminobutyrate	5.6 ± 0.4	5.5 ± 0.2	0.982133	0.837744
urea	55.2 ± 3.0	64.1 ± 3.9	1.16106	0.0987056
creatinine	73.6 ± 11.0	109.2 ± 3.4	1.48249	0.0173395
aminomalonic acid	5.8 ± 0.3	5.9 ± 0.3	1.00829	0.918795
uric acid	101.0 ± 20.0	111.9 ± 5.9	1.10769	0.618067
putrescine	18.3 ± 1.0	19.2 ± 1.4	1.04768	0.621802
serotonin	348.4 ± 57.7	290.0 ± 66.1	0.832378	0.517167
dopamine	25.2 ± 2.0	23.6 ± 2.5	0.938501	0.632784
b-Hydroxy-b-methylglutarate	4.9 ± 0.2	5.9 ± 0.4	1.20219	0.0337179
2-ethylhexanoic acid	17.7 ± 1.9	15.6 ± 0.9	0.880879	0.332415
2-monooleoylglycerol	2.4 ± 0.2	2.4 ± 0.3	0.996475	0.97987
2-hydroxyundecanoic acid	1.4 ± 0.1	1.4 ± 0.1	0.982331	0.832469
2-hydroxybutyric acid	394.6 ± 32.9	3671.2 ± 91.6	9.30283	1.45156e-10
discaccharide	25.2 ± 1.2	18.9 ± 1.5	0.752259	0.0076726
2-ketopentanoic acid	15.6 ± 1.0	26.4 ± 0.9	1.69153	2.59373e-06
3,4-dihydroxybutanoic acid	26.3 ± 1.7	22.0 ± 1.6	0.837358	0.0922958
5-aminopentanoic acid	6.2 ± 0.6	6.6 ± 0.3	1.05115	0.639113
Indoxyl sulfate	6.7 ± 0.4	6.0 ± 0.3	0.906434	0.264242
5-hydroxytryptophan	4.7 ± 0.2	4.9 ± 0.2	1.03855	0.53008
porphobilinogen	3.5 ± 0.2	3.1 ± 0.1	0.882667	0.158449
oleamide	356.2 ± 7.3	326.1 ± 23.7	0.9155	0.257391
Biotin	0.5 ± 0.2	0.6 ± 0.1	1.12503	0.729926
alpha-Lactose	2.3 ± 0.4	1.9 ± 0.6	0.845983	0.629974
3-hydroxybutyric acid	4497.6 ± 388.8	5216.4 ± 382.9	1.15981	0.210716
2-aminobutyric acid	184.7 ± 15.0	903.8 ± 24.5	4.89418	2.66741e-11

## Sheet: Serum 4hr 18hr ANOVA
Supplemental Table1
Serum Metabolic Profile ANOVAs
	(p-values)
	Genotype	Fast Length	Interaction	Fast Length (WT)	Fast Length (Mpc1 LivKO)	Genotype (4hr)	Genotype (18hr)
lactic acid	<0.001	0.261	0.177	0.1	0.86	0.047	<0.001
pyruvic acid	<0.001	0.46	0.018	0.769	0.002	0.334	<0.001
glycolic acid	<0.001	0.117	0.054	0.782	0.015	0.049	<0.001
glycerol	0.053	<0.001	0.132	<0.001	<0.001	0.74	0.018
glyceric acid	0.818	<0.001	0.586	0.003	0.017	0.59	0.82
citric acid	0.452	0.023	0.526	0.244	0.031	0.931	0.339
cis-Aconitic acid	0.417	0.114	0.438	0.457	0.088	0.265	0.98
isocitric acid	0.896	0.041	0.277	0.488	0.022	0.486	0.397
2-ketoglutaric acid	0.055	0.112	0.35	0.093	0.608	0.051	0.451
succinic acid	0.324	0.056	0.487	0.085	0.329	0.833	0.237
fumaric acid	0.705	<0.001	0.136	0.001	0.093	0.41	0.194
malic acid	0.704	0.207	0.214	0.096	0.99	0.525	0.261
2-hydroxyglutarate	0.027	0.002	0.209	0.155	0.002	0.455	0.017
2-aminoadipic acid	0.206	0.491	0.07	0.414	0.074	0.683	0.03
lysine	<0.001	0.773	0.023	0.15	0.062	0.109	<0.001
valine	0.055	0.5	0.399	0.301	0.9	0.425	0.053
leucine	0.762	<0.001	0.722	<0.001	<0.001	0.642	0.97
isoleucine	0.846	0.094	0.68	0.373	0.126	0.668	0.876
threonine	0.171	0.27	0.682	0.301	0.607	0.488	0.209
homoserine	0.922	0.236	0.257	0.111	0.969	0.389	0.453
glycine	0.457	0.354	0.726	0.69	0.35	0.779	0.44
serine	0.333	0.027	0.487	0.046	0.239	0.242	0.844
alanine	0.013	0.003	0.728	0.021	0.045	0.116	0.043
L-Glutamic acid	0.541	0.2	1	0.376	0.345	0.665	0.665
glutamine	0.014	0.004	0.607	0.08	0.012	0.034	0.145
proline	0.012	0.955	0.999	0.969	0.967	0.061	0.071
aspartic acid	0.067	0.33	0.818	0.402	0.589	0.238	0.147
asparagine	0.05	0.31	0.265	0.142	0.941	0.03	0.528
L-Methionine	0.135	0.192	0.413	0.731	0.124	0.619	0.105
cysteine	0.961	0.758	0.305	0.361	0.596	0.446	0.487
homocysteine	0.259	0.186	0.899	0.4	0.295	0.468	0.381
phenylalanine	0.114	0.012	0.116	0.468	0.004	0.993	0.029
tyrosine	0.422	0.436	0.204	0.165	0.71	0.742	0.133
tryptophan	0.988	0.243	<0.001	0.001	0.033	0.007	0.006
histidine	0.005	0.744	0.107	0.367	0.155	0.332	0.002
sarcosine	0.939	0.202	0.466	0.18	0.674	0.65	0.56
4-hydroxyproline	0.803	0.364	0.913	0.576	0.464	0.802	0.92
ornithine	0.328	0.16	0.12	0.047	0.907	0.077	0.669
N-acetylglutamate	<0.001	<0.001	0.006	0.301	<0.001	0.045	<0.001
N-acetylaspartate	0.338	0.047	0.436	0.055	0.358	0.895	0.23
N-acetylglycine	<0.001	<0.001	0.003	0.002	<0.001	0.012	<0.001
B-alanine	0.373	0.019	0.355	0.024	0.271	0.98	0.21
phosphate	0.394	<0.001	0.397	<0.001	<0.001	0.996	0.232
diphosphate	0.372	0.42	0.126	0.119	0.573	0.097	0.63
Glycerol 3-phosphate	0.64	0.929	0.219	0.373	0.389	0.222	0.591
3-phosphoglycerate	0.467	0.141	0.98	0.309	0.273	0.614	0.599
phosphoenolpyruvateN	0.686	0.345	0.153	0.109	0.71	0.179	0.473
Glucose	0.001	0.004	0.57	0.014	0.071	0.008	0.041
glucose-1-phosphate	0.436	0.015	0.545	0.181	0.026	0.9	0.33
fructose-6-phosphate	0.961	0.05	0.895	0.2	0.12	0.951	0.902
gluconic acid	<0.001	0.002	0.402	0.007	0.055	0.004	0.044
myo-inositol 1-phosphate	0.027	<0.001	0.41	<0.001	<0.001	0.036	0.289
sedoheptulose-7-P	0.393	0.025	0.392	0.032	0.287	0.999	0.237
fucose	0.928	0.004	0.453	0.123	0.007	0.542	0.646
lauric acid	0.118	0.032	0.455	0.053	0.271	0.112	0.541
myristic acid	0.324	0.004	0.34	0.01	0.111	0.182	0.981
Palmitelaidic acid	0.666	<0.001	0.349	0.002	0.025	0.335	0.718
Heptadecanoic acid	0.169	<0.001	0.828	<0.001	<0.001	0.268	0.395
palmitic acid	0.134	<0.001	0.369	<0.001	<0.001	0.66	0.093
linoleic acid	0.083	0.003	0.789	0.022	0.037	0.155	0.289
oleic acid	0.103	<0.001	0.528	0.002	0.009	0.118	0.453
elaidic acid	0.055	<0.001	0.429	<0.001	0.007	0.062	0.39
stearic acid	0.918	0.067	0.983	0.197	0.178	0.954	0.93
Nonadecanoic acid	0.744	0.118	0.793	0.208	0.331	0.964	0.677
arachidonic acid	0.259	0.001	0.197	0.003	0.097	0.098	0.903
1-Linoleoyl-glycerol	0.872	<0.001	0.783	0.004	0.001	0.934	0.762
1-monostearoylglycerol	0.548	0.813	0.276	0.555	0.331	0.234	0.724
1-monopalmitoylglycerol	0.92	<0.001	0.345	0.002	<0.001	0.549	0.459
cholesterol	0.198	<0.001	0.028	<0.001	<0.001	0.018	0.477
pantothenic acid	0.023	<0.001	0.037	0.223	<0.001	0.003	0.877
phosphoethanolamine	0.583	0.105	0.265	0.061	0.7	0.249	0.679
xanthine	0.679	0.002	0.804	0.038	0.014	0.908	0.634
hypoxanthine	0.602	0.004	0.752	0.062	0.017	0.888	0.54
adenosine	0.415	0.136	0.651	0.185	0.433	0.354	0.801
inosine	0.475	0.001	0.886	0.023	0.01	0.685	0.544
thymine	0.817	<0.001	0.983	0.001	<0.001	0.884	0.855
uracil	0.779	0.125	0.978	0.296	0.248	0.858	0.827
5'-Adenosine monophosphate	0.254	0.323	0.671	0.696	0.301	0.267	0.608
kynurenine	0.37	<0.001	0.56	<0.001	<0.001	0.824	0.29
4-aminobutyrate	0.704	0.374	0.947	0.558	0.498	0.752	0.824
urea	0.118	<0.001	0.372	<0.001	<0.001	0.615	0.091
creatinine	0.021	<0.001	0.005	0.006	<0.001	0.68	<0.001
aminomalonic acid	0.253	0.002	0.194	0.151	0.002	0.094	0.908
uric acid	0.537	0.289	0.154	0.088	0.783	0.144	0.563
putrescine	0.517	<0.001	0.182	0.002	<0.001	0.163	0.617
serotonin	0.782	0.597	0.526	0.427	0.937	0.799	0.52
dopamine	0.229	<0.001	0.653	0.002	<0.001	0.244	0.587
b-Hydroxy-b-methylglutarate	0.29	<0.001	0.076	0.006	<0.001	0.587	0.05
2-ethylhexanoic acid	0.786	0.814	0.094	0.297	0.174	0.166	0.309
2-monooleoylglycerol	0.975	<0.001	0.99	0.006	0.004	0.975	0.989
2-hydroxyundecanoic acid	<0.001	<0.001	<0.001	0.131	<0.001	<0.001	1
2-hydroxybutyric acid	<0.001	<0.001	<0.001	<0.001	<0.001	0.93	<0.001
discaccharide	0.46	<0.001	<0.001	<0.001	0.344	0.013	0.001
2-ketopentanoic acid	<0.001	<0.001	<0.001	0.668	<0.001	0.787	<0.001
3,4-dihydroxybutanoic acid	0.083	<0.001	0.096	<0.001	<0.001	0.958	0.019
5-aminopentanoic acid	0.324	<0.001	0.933	<0.001	<0.001	0.447	0.521
Indoxyl sulfate	0.15	<0.001	0.855	0.003	0.001	0.374	0.242
5-hydroxytryptophan	0.787	0.331	0.362	0.2	0.963	0.404	0.647
porphobilinogen	0.142	<0.001	0.677	0.007	0.017	0.183	0.446
oleamide	0.791	<0.001	0.071	<0.001	<0.001	0.273	0.132
Biotin	0.354	0.016	0.794	0.066	0.094	0.411	0.627
alpha-Lactose	0.537	0.085	0.332	0.586	0.052	0.247	0.806
2-hydroxybutyric acid	<0.001	<0.001	<0.001	0.859	<0.001	<0.001	<0.001
3-hydroxybutyric acid	0.005	<0.001	0.499	<0.001	<0.001	0.014	0.109
2-aminobutyric acid	<0.001	0.002	<0.001	0.685	<0.001	<0.001	<0.001
