# Supplementary material for: The mitochondrial pyruvate carrier mediates high fat diet-induced increases in hepatic TCA cycle capacity
Source: Mol Metab. 2017 Sep 18;6(11):1468–79. doi: 10.1016/j.molmet.2017.09.002 (PMC5681281; doi:10.1016/j.molmet.2017.09.002)
Supplement: Supplementary file 3 [file mmc3.xlsx]

## Sheet: Isotopomer Dist-Conc
Table S2 - Serum Glucose Isotopomer Distribution/Concentration
			Isotopomer Distribution (%)										Traced Isotopomer (mmol/L)
			m0	m1	m2	m3	m4	m5	m6		mmol/L		m0	m1	m2	m3	m4	m5	m6	m(1+n)
T0	HFD	WT	99.98 ± 0.01	0.02 ± 0.011	0.005 ± 0.01	0.01 ± 0.004	-0.007 ± 0.008	0.0003 ± 0.001	0.0001 ± 0.0001		9.93 ± 0.48		9.92 ± 0.48	0.01 ± 0.006	0.003 ± 0.004	0.005 ± 0.002	-0.004 ± 0.004	0.0002 ± 0.0005	0.00005 ± 0.00005	0.01 ± 0.003
		KO	99.95 ± 0.03	0.02 ± 0.001	0.004 ± 0.01	0.022 ± 0.015	-0.014 ± 0.008	0.002 ± 0.0003	0.0005 ± 0.0002		6.83 ± 0.53		6.82 ± 0.53	0.01 ± 0.001	0.001 ± 0.003	0.007 ± 0.004	-0.005 ± 0.003	0.0005 ± 0.0001	0.00017 ± 0.00007	0.02 ± 0.01
		T.Test	0.34922	0.935002	0.949435	0.455559	0.525437	0.291998	0.0704677		0.00193134		0.0018931	0.70213	0.712781	0.804311	0.877893	0.558207	0.17802	0.591048
		KO/WT	0.999718	1.05979	0.832539	2.11747	2.16613	5.29643	5.81373		0.687791		0.687929	0.699866	0.291448	1.21636	1.21787	2.83925	3.50778	1.49924
	NCD	WT	99.98 ± 0.01	0.02 ± 0.011	0.005 ± 0.01	0.01 ± 0.004	-0.007 ± 0.008	0.001 ± 0.0004	0.0001 ± 0.0001		6.21 ± 0.32		6.2 ± 0.33	0.01 ± 0.004	0.001 ± 0.002	0.003 ± 0.001	-0.002 ± 0.002	0.0004 ± 0.0001	0.00003 ± 0.00003	0.01 ± 0.002
		KO	99.94 ± 0.02	0.05 ± 0.023	0.0005 ± 0.01	0.009 ± 0.005	-0.016 ± 0.007	0.002 ± 0.0002	0.0005 ± 0.0002		5.96 ± 0.25		5.95 ± 0.25	0.02 ± 0.007	0 ± 0.003	0.006 ± 0.004	-0.005 ± 0.002	0.0005 ± 0.0001	0.00014 ± 0.00005	0.02 ± 0.008
		T.Test	0.212479	0.206303	0.718055	0.800394	0.376029	0.375869	0.0654593		0.553258		0.553933	0.219451	0.819823	0.476914	0.336	0.349542	0.0653823	0.246985
		KO/WT	0.999635	3.05951	0.0946552	0.827818	2.5141	1.35377	5.45335		0.959762		0.959735	2.94906	0.305071	1.94144	3.00629	1.37005	5.56841	2.3738
			m0	m1	m2	m3	m4	m5	m6		mmol/L		m0	m1	m2	m3	m4	m5	m6	m(1+n)
T15	HFD	WT	94.69 ± 0.34	1.55 ± 0.11	2.06 ± 0.13	1.54 ± 0.09	0.06 ± 0.01	0.07 ± 0.01	0.0287 ± 0.0024		13.84 ± 0.69		13.11 ± 0.66	1.06 ± 0.06	1.42 ± 0.1	1.06 ± 0.07	0.039 ± 0.004	0.0505 ± 0.0041	0.01984 ± 0.00185	3.65 ± 0.234
		KO	95.6 ± 0.46	1.25 ± 0.13	1.71 ± 0.17	1.32 ± 0.14	0.04 ± 0.01	0.06 ± 0.01	0.0202 ± 0.0034		10.81 ± 1.25		10.35 ± 1.21	0.57 ± 0.03	0.78 ± 0.03	0.61 ± 0.01	0.02 ± 0.006	0.0327 ± 0.0069	0.01013 ± 0.00066	2.01 ± 0.068
		T.Test	0.139732	0.11408	0.129461	0.208473	0.110217	0.263861	0.0636003		0.0533084		0.0655651	0.000363534	0.000751323	0.000662474	0.0188936	0.0456056	0.00135668	0.000547788
		KO/WT	1.00962	0.808163	0.82835	0.856831	0.670985	0.829792	0.703913		0.781283		0.789346	0.535304	0.550967	0.570586	0.511966	0.648414	0.510773	0.549603
	NCD	WT	94.69 ± 0.34	1.55 ± 0.11	2.06 ± 0.13	1.54 ± 0.09	0.06 ± 0.01	0.07 ± 0.01	0.0287 ± 0.0024		12.68 ± 0.76		12 ± 0.69	0.99 ± 0.11	1.32 ± 0.14	0.99 ± 0.1	0.037 ± 0.005	0.0474 ± 0.006	0.01847 ± 0.00236	3.41 ± 0.37
		KO	95.39 ± 0.43	1.33 ± 0.14	1.77 ± 0.15	1.39 ± 0.13	0.04 ± 0.01	0.06 ± 0.01	0.0165 ± 0.0046		10.71 ± 0.23		9.72 ± 0.56	0.67 ± 0.07	0.89 ± 0.07	0.7 ± 0.07	0.018 ± 0.003	0.0308 ± 0.0027	0.00835 ± 0.00242	2.32 ± 0.205
		T.Test	0.234541	0.242374	0.185085	0.377296	0.0687942	0.264031	0.0407438		0.0480295		0.0281924	0.0301949	0.0225226	0.040113	0.0117316	0.0304709	0.0134123	0.0271999
		KO/WT	1.00737	0.860607	0.860094	0.902237	0.656213	0.845928	0.574158		0.844639		0.810093	0.674048	0.672162	0.706647	0.495222	0.649673	0.452131	0.679315
			m0	m1	m2	m3	m4	m5	m6		mmol/L		m0	m1	m2	m3	m4	m5	m6	m(1+n)
T30	HFD	WT	89.22 ± 0.16	3.79 ± 0.05	3.8 ± 0.16	2.77 ± 0.06	0.11 ± 0.01	0.11 ± 0.01	0.0386 ± 0.0009		10.09 ± 0.36		9.05 ± 0.32	1.83 ± 0.11	1.92 ± 0.1	1.34 ± 0.07	0.055 ± 0.004	0.0572 ± 0.0047	0.01945 ± 0.0008	5.21 ± 0.288
		KO	90.7 ± 0.64	3.22 ± 0.22	3.35 ± 0.23	2.49 ± 0.19	0.11 ± 0.03	0.1 ± 0.01	0.0353 ± 0.0025		7.2 ± 0.89		6.55 ± 0.84	1.13 ± 0.09	1.18 ± 0.09	0.87 ± 0.07	0.026 ± 0.004	0.0341 ± 0.0039	0.01264 ± 0.0016	3.26 ± 0.255
		T.Test	0.0548846	0.0331222	0.14078	0.210642	0.93247	0.169692	0.224322		0.0102548		0.0158129	0.000893735	0.000418657	0.00103709	0.00148192	0.00507014	0.0030106	0.000788143
		KO/WT	1.01657	0.8499	0.882412	0.900858	0.979215	0.846295	0.915797		0.713841		0.72392	0.618022	0.613585	0.651185	0.468426	0.596046	0.649777	0.626341
	NCD	WT	89.22 ± 0.16	3.79 ± 0.05	3.95 ± 0.07	2.65 ± 0.12	0.12 ± 0.002	0.12 ± 0.003	0.0386 ± 0.0009		11.18 ± 0.77		10.02 ± 0.67	2.16 ± 0.19	2.24 ± 0.19	1.57 ± 0.13	0.062 ± 0.006	0.0691 ± 0.0063	0.02238 ± 0.00189	5.8 ± 0.537
		KO	90.85 ± 0.54	3.17 ± 0.18	3.31 ± 0.2	2.45 ± 0.16	0.08 ± 0.01	0.09 ± 0.01	0.0347 ± 0.0022		10.14 ± 0.74		9.22 ± 0.69	1.6 ± 0.13	1.67 ± 0.13	1.24 ± 0.1	0.052 ± 0.015	0.0456 ± 0.0065	0.01749 ± 0.00143	4.62 ± 0.37
		T.Test	0.0269136	0.0153041	0.0193748	0.341248	0.0035019	0.0103223	0.12725		0.349685		0.42067	0.0333336	0.0316697	0.0733256	0.56446	0.0328623	0.0648728	0.0995302
		KO/WT	1.01825	0.836462	0.836953	0.923963	0.658646	0.74549	0.89896		0.906534		0.919342	0.741936	0.743438	0.787219	0.845029	0.66028	0.781791	0.795936

## Sheet: ANOVA p-values
Table S2 - Serum Glucose 13C Isotopomers and total pool size ANOVAs (p-values)
Serum Glucose		Genotype	Diet	Genotype X Diet	Diet (WT)	Diet (Mpc1 LivKO)	Genotype (NCD)	Genotype (HFD)
t=0	Traced Isotopomers (∑m+1…m+n)	0.238	0.785	0.735	0.673	0.963	0.273	0.551
	Total Pool (∑m0…m+n)	<0.001	<0.001	0.002	<0.001	0.152	0.658	<0.001
	Traced Isotopomer Distribution (%)	0.129	0.831	0.831	1	0.768	0.334	0.228
t=15	Traced Isotopomers (∑m+1…m+n)	<0.001	0.904	0.323	0.511	0.455	0.007	<0.001
	Total Pool (∑m0…m+n)	0.006	0.446	0.52	0.301	0.934	0.101	0.016
	Traced Isotopomer Distribution (%)	<0.001	0.007	0.007	0.98	<0.001	<0.001	<0.001
t=30	Traced Isotopomers (∑m+1…m+n)	<0.001	0.022	0.341	0.286	0.027	0.041	0.003
	Total Pool (∑m0…m+n)	0.011	0.01	0.205	0.274	0.01	0.295	0.01
	Traced Isotopomer Distribution (%)	0.81	0.96	0.96	1	0.945	0.89	0.841
