# Supplementary material for: The mitochondrial pyruvate carrier mediates high fat diet-induced increases in hepatic TCA cycle capacity
Source: Mol Metab. 2017 Sep 18;6(11):1468–79. doi: 10.1016/j.molmet.2017.09.002 (PMC5681281; doi:10.1016/j.molmet.2017.09.002)
Supplement: Supplementary file 4 [file mmc4.xlsx]

## Sheet: Isotopomer Dist-Conc
Table S3 - Isotopomer Distribution/Concentration
			Isotopomer Distribution (%)										Traced Isotopomer (nmol/mg)
			m0	m1	m2	m3	m4	m5	m6		nmol/mg		m0	m1	m2	m3	m4	m5	m6	m(1+n)
Glucose	HFD	WT	89.14 ± 0.18	3.9 ± 0.04	3.833 ± 0.157	2.623 ± 0.103	0.1131 ± 0.003	0.1172 ± 0.0078	0.0304 ± 0.0028		11.65 ± 0.38		10.43 ± 0.33	2.19 ± 0.12	2.234 ± 0.119	1.528 ± 0.078	0.0553 ± 0.0112	0.0683 ± 0.005	0.0177 ± 0.0018	6.1 ± 0.33
		KO	90.35 ± 0.65	3.42 ± 0.24	3.49 ± 0.222	2.546 ± 0.172	0.0678 ± 0.0118	0.0973 ± 0.0092	0.0302 ± 0.0028		8.95 ± 1.29		8.12 ± 1.21	1.47 ± 0.13	1.513 ± 0.158	1.101 ± 0.111	0.0282 ± 0.0041	0.0417 ± 0.0043	0.0129 ± 0.001	4.17 ± 0.41
		T.Test	0.111515	0.0884201	0.228623	0.695525	0.00590791	0.13219	0.977813		0.0571197		0.0768811	0.00301967	0.00481733	0.010331	0.0648725	0.00352858	0.0540304	0.00488651
		KO/WT	1.0136	0.876554	0.910529	0.97035	0.599881	0.830398	0.996234		0.768781		0.778792	0.671412	0.67727	0.720369	0.509791	0.610839	0.727215	0.683851
	NCD	WT	86.22 ± 0.63	4.6 ± 0.18	4.913 ± 0.235	3.88 ± 0.227	0.1636 ± 0.0128	0.1837 ± 0.0143	0.0371 ± 0.0041		10.77 ± 1.02		8.44 ± 0.43	2.45 ± 0.18	2.618 ± 0.204	2.063 ± 0.164	0.0864 ± 0.007	0.0974 ± 0.0085	0.0197 ± 0.0023	7.34 ± 0.55
		KO	90.36 ± 0.63	3.6 ± 0.2	3.252 ± 0.222	2.567 ± 0.192	0.0776 ± 0.0093	0.102 ± 0.0074	0.0366 ± 0.0029		11.17 ± 0.6		10.11 ± 0.61	1.98 ± 0.05	1.789 ± 0.07	1.412 ± 0.066	0.0423 ± 0.0038	0.0561 ± 0.0026	0.0202 ± 0.0016	5.3 ± 0.19
		T.Test	0.000927611	0.004279	0.000435578	0.00129607	0.000289689	0.000472612	0.914008		0.740608		0.0595734	0.0334377	0.0032759	0.00424584	0.000233589	0.000925224	0.859345	0.00596926
		KO/WT	1.04806	0.782404	0.661893	0.661694	0.474519	0.554905	0.984951		1.03739		1.19807	0.808671	0.683372	0.684256	0.488934	0.576369	1.02563	0.722723
			m0	m1	m2	m3	m4	m5			nmol/mg		m0	m1	m2	m3	m4	m5		m(1+n)
Glutamine	HFD	WT	89.68 ± 0.55	3.37 ± 0.25	5.467 ± 0.293	1.448 ± 0.132	0.0647 ± 0.0112	-0.0285 ± 0.002			1.1 ± 0.05		0.99 ± 0.04	0.19 ± 0.02	0.306 ± 0.03	0.081 ± 0.01	0.0035 ± 0.0006	-0.0016 ± 0.0001		0.58 ± 0.05
		KO	94.39 ± 0.38	2.16 ± 0.43	3.402 ± 0.419	1.05 ± 0.211	-0.0252 ± 0.0143	-0.0121 ± 0.0036			1.06 ± 0.08		0.99 ± 0.08	0.11 ± 0.02	0.178 ± 0.019	0.055 ± 0.01	-0.0013 ± 0.0007	-0.0006 ± 0.0002		0.34 ± 0.04
		T.Test	0.000233443	0.0305301	0.00250223	0.13122	0.000711168	0.0021897			0.666683		0.967143	0.0142463	0.00825205	0.110048	0.000626488	0.00244792		0.00962717
		KO/WT	1.05249	0.640304	0.622206	0.725219	-0.390377	0.425587			0.961287		1.0038	0.598029	0.582133	0.6789	-0.377537	0.403545		0.595652
	NCD	WT	89.67 ± 0.17	3.54 ± 0.18	5.441 ± 0.057	1.262 ± 0.03	0.0667 ± 0.0179	0.0285 ± 0.0151			1.08 ± 0.06		0.95 ± 0.06	0.19 ± 0.02	0.294 ± 0.016	0.068 ± 0.004	0.0036 ± 0.001	0.0016 ± 0.0008		0.56 ± 0.03
		KO	92.11 ± 0.25	2.8 ± 0.14	4.059 ± 0.136	1.013 ± 0.075	0.0305 ± 0.0145	-0.0186 ± 0.0008			1.14 ± 0.07		1.05 ± 0.06	0.16 ± 0.01	0.232 ± 0.019	0.051 ± 0.003	0.0016 ± 0.0009	-0.001 ± 0		0.43 ± 0.02
		T.Test	1.13637e-05	0.00911143	2.83871e-06	0.0114431	0.146949	0.0200099			0.542526		0.29884	0.0898773	0.0324309	0.0103277	0.168846	0.0190136		0.00941321
		KO/WT	1.02726	0.790741	0.746139	0.802418	0.456733	-0.653934			1.05255		1.10189	0.824668	0.788307	0.752042	0.44608	-0.643761		0.775098
			m0	m1	m2	m3	m4	m5			nmol/mg		m0	m1	m2	m3	m4	m5		m(1+n)
Glutamate	HFD	WT	88.21 ± 0.35	4.06 ± 0.27	6.195 ± 0.15	1.438 ± 0.059	0.0603 ± 0.0063	0.0384 ± 0.0085			1.01 ± 0.08		0.89 ± 0.07	0.21 ± 0.02	0.312 ± 0.026	0.073 ± 0.007	0.003 ± 0.0003	0.002 ± 0.0005		0.6 ± 0.06
		KO	92.07 ± 0.58	2.87 ± 0.19	4.138 ± 0.32	0.931 ± 0.117	-0.0182 ± 0.0127	0.0109 ± 0.0013			0.62 ± 0.07		0.57 ± 0.06	0.09 ± 0.01	0.127 ± 0.016	0.028 ± 0.004	-0.0005 ± 0.0004	0.0002 ± 0.0002		0.24 ± 0.03
		T.Test	0.000218765	0.00721822	0.000162661	0.00280384	0.000244626	0.0323329			0.00516153		0.00821823	0.00183105	0.000252226	0.000645899	8.31359e-05	0.0145231		0.000445599
		KO/WT	1.04386	0.706123	0.667966	0.647434	-0.302326	0.283603			0.614503		0.642392	0.422688	0.407953	0.391904	-0.182641	0.0774861		0.407001
	NCD	WT	88.84 ± 0.2	4.06 ± 0.13	5.787 ± 0.181	1.264 ± 0.018	0.0274 ± 0.0084	0.0255 ± 0.0034			0.91 ± 0.13		0.77 ± 0.13	0.19 ± 0.03	0.266 ± 0.041	0.058 ± 0.008	0.0013 ± 0.0005	0.0012 ± 0.0003		0.51 ± 0.08
		KO	90.76 ± 0.43	3.4 ± 0.24	4.856 ± 0.147	0.969 ± 0.068	0.0082 ± 0.0056	0.0153 ± 0.0006			0.83 ± 0.07		0.75 ± 0.06	0.14 ± 0.02	0.204 ± 0.021	0.041 ± 0.006	0.0003 ± 0.0003	0.0007 ± 0.0001		0.39 ± 0.05
		T.Test	0.00226821	0.0340286	0.00254354	0.00189603	0.0860577	0.0252957			0.586747		0.89088	0.24915	0.208554	0.12167	0.140467	0.117188		0.200002
		KO/WT	1.02165	0.836292	0.839097	0.766654	0.299611	0.600954			0.909812		0.975111	0.773821	0.767597	0.710449	0.25676	0.54925		0.761467
			m0	m1	m2	m3	m4				nmol/mg		m0	m1	m2	m3	m4			m(1+n)
Aspartate	HFD	WT	87.22 ± 0.26	5.75 ± 0.11	3.315 ± 0.104	3.612 ± 0.09	0.0995 ± 0.0177				1.05 ± 0.03		0.91 ± 0.03	0.3 ± 0.01	0.174 ± 0.007	0.189 ± 0.007	0.0052 ± 0.0009			0.67 ± 0.02
		KO	93.67 ± 0.26	3.39 ± 0.59	1.945 ± 0.295	2.323 ± 0.432	-0.0857 ± 0.0711				0.27 ± 0.02		0.25 ± 0.02	0.05 ± 0.01	0.026 ± 0.004	0.032 ± 0.007	-0.0012 ± 0.0011			0.1 ± 0.02
		T.Test	1.50157e-07	0.0018937	0.00107816	0.0107984	0.0220926				1.77674e-08		2.60039e-08	4.86574e-08	4.16926e-08	8.41358e-08	0.00140018			2.78828e-08
		KO/WT	1.07394	0.588799	0.58669	0.643098	-0.861046				0.254444		0.269446	0.149549	0.151032	0.167717	-0.239409			0.152064
	NCD	WT	87.91 ± 0.3	5.56 ± 0.19	2.969 ± 0.074	3.607 ± 0.082	0.1397 ± 0.0182				0.43 ± 0.1		0.34 ± 0.09	0.12 ± 0.03	0.064 ± 0.015	0.076 ± 0.018	0.0032 ± 0.001			0.26 ± 0.06
		KO	91.91 ± 0.74	3.86 ± 0.36	2.265 ± 0.133	1.93 ± 0.258	0.0332 ± 0.0414				0.39 ± 0.09		0.36 ± 0.08	0.08 ± 0.03	0.047 ± 0.013	0.043 ± 0.014	0 ± 0.0003			0.17 ± 0.05
		T.Test	0.000537308	0.00201119	0.00095444	0.000300961	0.0402738				0.765511		0.869065	0.343666	0.379133	0.177154	0.0095115			0.276572
		KO/WT	1.04554	0.694454	0.762728	0.535208	0.237936				0.904935		1.06141	0.694317	0.721376	0.560596	-0.00805321			0.65356
			m0	m1	m2	m3					nmol/mg		m0	m1	m2	m3				m(1+n)
Alanine	HFD	WT	88.93 ± 0.34	1.27 ± 0.09	1.302 ± 0.051	8.783 ± 0.289					1.69 ± 0.05		1.5 ± 0.04	0.11 ± 0.01	0.109 ± 0.003	0.743 ± 0.038				0.94 ± 0.04
		KO	89.64 ± 0.68	0.62 ± 0.15	0.67 ± 0.019	9.285 ± 0.491					0.48 ± 0.04		0.43 ± 0.04	0.01 ± 0	0.019 ± 0.002	0.219 ± 0.004				0.24 ± 0.01
		T.Test	0.344857	0.00442562	1.04532e-05	0.381897					1.09834e-07		1.3774e-07	5.17944e-06	8.94419e-09	4.41031e-06				7.73449e-07
		KO/WT	1.00805	0.489286	0.514642	1.05718					0.286182		0.289393	0.122182	0.17102	0.295004				0.260396
	NCD	WT	88.71 ± 0.45	1.29 ± 0.07	1.279 ± 0.066	9.007 ± 0.535					1.42 ± 0.41		1.12 ± 0.41	0.09 ± 0.02	0.085 ± 0.023	0.652 ± 0.194				0.8 ± 0.23
		KO	89.52 ± 0.25	0.7 ± 0.07	0.788 ± 0.038	9.296 ± 0.276					1.15 ± 0.28		1.02 ± 0.25	0.04 ± 0.01	0.047 ± 0.013	0.544 ± 0.143				0.62 ± 0.16
		T.Test	0.151657	0.000102065	7.70119e-05	0.641061					0.602496		0.8474	0.115374	0.176089	0.664683				0.526169
		KO/WT	1.00905	0.542097	0.616222	1.03215					0.810309		0.917557	0.484384	0.550404	0.834652				0.76704
			m0	m1	m2	m3					nmol/mg		m0	m1	m2	m3				m(1+n)
Lactate	HFD	WT	86.95 ± 0.73	1.11 ± 0.08	1.154 ± 0.056	10.789 ± 0.795					4.36 ± 0.35		3.79 ± 0.29	0.24 ± 0.01	0.249 ± 0.014	2.384 ± 0.31				2.87 ± 0.32
		KO	87.27 ± 0.5	0.82 ± 0.06	0.903 ± 0.067	11.01 ± 0.382					7.09 ± 0.38		6.2 ± 0.35	0.29 ± 0.03	0.314 ± 0.033	3.845 ± 0.208				4.44 ± 0.27
		T.Test	0.736513	0.021595	0.0173958	0.820005					0.000870226		0.000773792	0.135414	0.0672409	0.00848104				0.00837498
		KO/WT	1.00369	0.738483	0.782258	1.02049					1.62476		1.63627	1.20476	1.26387	1.61274				1.54878
	NCD	WT	87.88 ± 0.48	1.32 ± 0.09	1.366 ± 0.086	9.441 ± 0.543					8.13 ± 0.99		7.66 ± 0.88	0.54 ± 0.09	0.566 ± 0.092	3.787 ± 0.442				4.9 ± 0.59
		KO	86.69 ± 0.27	0.83 ± 0.03	0.867 ± 0.014	11.614 ± 0.306					7.11 ± 1.07		6.17 ± 0.94	0.29 ± 0.05	0.308 ± 0.047	4.081 ± 0.566				4.68 ± 0.65
		T.Test	0.0569735	0.000319379	0.000198509	0.00584146					0.498946		0.283595	0.0317682	0.032298	0.6916				0.81283
		KO/WT	0.986493	0.629744	0.634656	1.23017					0.874293		0.805512	0.540264	0.545196	1.07747				0.956233
			m0	m1	m2	m3					nmol/mg		m0	m1	m2	m3				m(1+n)
Pyruvate	HFD	WT	87.24 ± 0.93	1.54 ± 0.14	1.4 ± 0.116	9.823 ± 1.106					0.23 ± 0.01		0.2 ± 0.01	0.02 ± 0.001	0.016 ± 0.002	0.111 ± 0.014				0.14 ± 0.01
		KO	87.9 ± 0.56	1.05 ± 0.06	0.938 ± 0.03	10.113 ± 0.524					0.2 ± 0.05		0.17 ± 0.04	0.01 ± 0.003	0.009 ± 0.002	0.103 ± 0.029				0.12 ± 0.03
		T.Test	0.577749	0.0150803	0.00646067	0.829492					0.569513		0.582203	0.0398239	0.0403327	0.777691				0.557116
		KO/WT	1.00757	0.68249	0.669999	1.0296					0.883694		0.88849	0.579918	0.584096	0.923405				0.861109
	NCD	WT	89.03 ± 0.54	1.59 ± 0.06	1.553 ± 0.081	7.824 ± 0.451					0.25 ± 0.05		0.24 ± 0.05	0.02 ± 0.004	0.02 ± 0.004	0.098 ± 0.02				0.14 ± 0.03
		KO	87.2 ± 0.33	0.92 ± 0.05	0.904 ± 0.04	10.975 ± 0.394					0.27 ± 0.03		0.23 ± 0.03	0.01 ± 0.002	0.012 ± 0.002	0.145 ± 0.015				0.17 ± 0.02
		T.Test	0.016956	2.84961e-06	2.90849e-05	0.000366538					0.803577		0.860974	0.113462	0.125779	0.0942637				0.392434
		KO/WT	0.979507	0.575003	0.582092	1.40275					1.05734		0.961459	0.603546	0.604447	1.4685				1.21657
			m0	m1	m2	m3	m4				nmol/mg		m0	m1	m2	m3	m4			m(1+n)
Succinate	HFD	WT	90.41 ± 0.44	3.52 ± 0.19	5.105 ± 0.251	0.684 ± 0.058	0.1008 ± 0.013				0.22 ± 0.02		0.2 ± 0.02	0.04 ± 0	0.057 ± 0.005	0.007 ± 0.001	0.0011 ± 0.0001			0.1 ± 0.01
		KO	93.68 ± 0.59	2.3 ± 0.17	3.543 ± 0.374	0.452 ± 0.113	0.027 ± 0.0033				0.15 ± 0.01		0.14 ± 0.01	0.02 ± 0	0.027 ± 0.004	0.004 ± 0.001	0.0002 ± 0.00002			0.05 ± 0.01
		T.Test	0.00136116	0.00116262	0.00603861	0.104167	0.000727008				0.0153816		0.0189054	0.00810941	0.00256898	0.0528518	0.000999814			0.00274674
		KO/WT	1.03616	0.65401	0.694039	0.660327	0.267835				0.65489		0.677262	0.441629	0.467248	0.536844	0.173019			0.46456
	NCD	WT	90.75 ± 0.07	3.34 ± 0.19	5.221 ± 0.121	0.705 ± 0.132	0.0845 ± 0.0097				0.18 ± 0.02		0.17 ± 0.02	0.03 ± 0.004	0.043 ± 0.005	0.007 ± 0.002	0.0008 ± 0.0002			0.08 ± 0.01
		KO	93.44 ± 0.19	2.57 ± 0.09	3.69 ± 0.11	0.274 ± 0.076	0.0246 ± 0.0041				0.16 ± 0.01		0.15 ± 0.01	0.02 ± 0.001	0.03 ± 0.003	0.002 ± 0.001	0.0002 ± 0			0.05 ± 0.004
		T.Test	7.54343e-07	0.00390332	6.26142e-06	0.0181103	0.000197636				0.510857		0.450941	0.0546258	0.0469554	0.0315842	0.00625218			0.0276372
		KO/WT	1.02963	0.76997	0.706873	0.388306	0.291747				0.906943		0.89215	0.689085	0.684417	0.321379	0.263526			0.652442
			m0	m1	m2	m3	m4				nmol/mg		m0	m1	m2	m3	m4			m(1+n)
Fumarate	HFD	WT	85.79 ± 0.56	5.35 ± 0.34	3.875 ± 0.087	4.871 ± 0.163	0.1143 ± 0.0331				0.18 ± 0.01		0.15 ± 0.01	0.05 ± 0.003	0.034 ± 0.001	0.043 ± 0.001	0.001 ± 0.0003			0.13 ± 0.004
		KO	88.22 ± 0.8	4.85 ± 0.38	2.886 ± 0.27	3.95 ± 0.346	0.1014 ± 0.0473				0.09 ± 0.01		0.08 ± 0.01	0.02 ± 0.003	0.013 ± 0.002	0.018 ± 0.003	0.0004 ± 0.0002			0.05 ± 0.01
		T.Test	0.0313764	0.349158	0.00443301	0.0310551	0.823855				5.75306e-05		0.000116864	0.000310226	4.65453e-06	8.50768e-06	0.133858			1.4353e-05
		KO/WT	1.02827	0.906004	0.744885	0.810836	0.887224				0.507739		0.522275	0.4462	0.377912	0.424769	0.359571			0.419507
	NCD	WT	85.69 ± 0.33	6.37 ± 0.21	3.435 ± 0.115	4.378 ± 0.231	0.1329 ± 0.0365				0.09 ± 0.01		0.07 ± 0.01	0.03 ± 0.003	0.016 ± 0.002	0.021 ± 0.003	0.0006 ± 0.0002			0.07 ± 0.01
		KO	86.88 ± 0.28	5.72 ± 0.23	3.398 ± 0.129	3.761 ± 0.158	0.1497 ± 0.0126				0.09 ± 0.01		0.07 ± 0.01	0.02 ± 0.002	0.015 ± 0.002	0.016 ± 0.002	0.0006 ± 0.0001			0.06 ± 0.01
		T.Test	0.0205092	0.0642351	0.831449	0.0520798	0.698093				0.653158		0.988044	0.172737	0.643581	0.228538	0.910735			0.276131
		KO/WT	1.01391	0.898239	0.988971	0.859146	1.12647				0.935274		1.00235	0.830566	0.922816	0.791426	1.03864			0.840992
			m0	m1	m2	m3	m4				nmol/mg		m0	m1	m2	m3	m4			m(1+n)
Malate	HFD	WT	85.13 ± 0.53	6.25 ± 0.25	3.634 ± 0.16	4.828 ± 0.148	0.16 ± 0.0136				0.79 ± 0.04		0.67 ± 0.03	0.25 ± 0.01	0.142 ± 0.005	0.189 ± 0.005	0.0063 ± 0.0005			0.58 ± 0.02
		KO	87.87 ± 0.76	4.97 ± 0.28	3 ± 0.204	4.05 ± 0.313	0.1051 ± 0.0137				0.44 ± 0.05		0.38 ± 0.04	0.11 ± 0.01	0.072 ± 0.001	0.09 ± 0.014	0.0022 ± 0.0003			0.25 ± 0.04
		T.Test	0.0139503	0.00770666	0.0347902	0.0410287	0.019888				0.000279297		0.000578757	2.09843e-05	4.23807e-05	4.83976e-05	0.00041182			4.76982e-05
		KO/WT	1.03218	0.796233	0.825526	0.838903	0.656692				0.551472		0.56867	0.435765	0.50686	0.476168	0.348468			0.434364
	NCD	WT	85.42 ± 0.38	6.4 ± 0.09	3.497 ± 0.155	4.522 ± 0.212	0.165 ± 0.0172				0.44 ± 0.03		0.36 ± 0.02	0.14 ± 0.01	0.08 ± 0.004	0.103 ± 0.006	0.0037 ± 0.0003			0.33 ± 0.02
		KO	86.52 ± 0.35	6.09 ± 0.15	3.194 ± 0.083	4.035 ± 0.151	0.1639 ± 0.0103				0.38 ± 0.05		0.33 ± 0.04	0.12 ± 0.02	0.061 ± 0.008	0.077 ± 0.01	0.0031 ± 0.0004			0.26 ± 0.03
		T.Test	0.0588222	0.100888	0.114497	0.0907008	0.958292				0.319766		0.619586	0.196561	0.0847625	0.0684807	0.344768			0.112479
		KO/WT	1.01289	0.951532	0.913274	0.892312	0.993469				0.861926		0.923263	0.819122	0.763429	0.74766	0.845895			0.783464
			m0	m1	m2	m3	m4				nmol/mg		m0	m1	m2	m3	m4			m(1+n)
Oxaloacetate	HFD	WT	86.51 ± 0.52	5.47 ± 0.23	3.582 ± 0.148	4.437 ± 0.198	0.0001 ± 0.0232				0.01 ± 0.001		0.01 ± 0.0005	0.003 ± 0.0002	0.002 ± 0.00009	0.002 ± 0.0001	-0.000001 ± 0.00001			0.01 ± 0.0003
		KO	88.27 ± 0.82	5.43 ± 0.4	2.791 ± 0.278	3.444 ± 0.399	0.0629 ± 0.0425				0.01 ± 0.0004		0.01 ± 0.0005	0.002 ± 0.0001	0.001 ± 0.00012	0.001 ± 0.0002	0.000014 ± 0.00001			0.004 ± 0.0004
		T.Test	0.0924813	0.92278	0.0270493	0.0428732	0.207038				0.000450418		0.00332028	0.000819722	0.000136721	0.000134454	0.466796			0.00014539
		KO/WT	1.02039	0.992004	0.77926	0.776284	558.373				0.59468		0.617992	0.565536	0.459673	0.48927	-22.6877			0.514488
	NCD	WT	86.65 ± 0.44	5.98 ± 0.19	3.477 ± 0.216	3.809 ± 0.244	0.0851 ± 0.0621				0.009 ± 0.001		0.01 ± 0.001	0.003 ± 0.0003	0.001 ± 0.0002	0.002 ± 0.00027	0 ± 0.00003			0.01 ± 0.001
		KO	86.94 ± 0.49	6.1 ± 0.14	3.16 ± 0.169	3.341 ± 0.244	-0.0296 ± 0.0657				0.006 ± 0.0004		0.01 ± 0	0.002 ± 0.0002	0.001 ± 0.0001	0.001 ± 0.00012	0 ± 0.00002			0 ± 0
		T.Test	0.667212	0.641357	0.275933	0.204855	0.233319				0.0874665		0.142723	0.210186	0.0467435	0.0680023	0.224721			0.0718378
		KO/WT	1.00337	1.01944	0.909045	0.877136	-0.348288				0.71387		0.795405	0.801555	0.662188	0.611676	-0.884083			0.702771
			m0	m1	m2	m3	m4	m5			nmol/mg		m0	m1	m2	m3	m4	m5		m(1+n)
aKG	HFD	WT	87.69 ± 0.68	4.28 ± 0.19	6.434 ± 0.392	1.375 ± 0.088	0.123 ± 0.0283	0.1023 ± 0.013			0.03 ± 0.004		0.03 ± 0.004	0.01 ± 0.001	0.01 ± 0.002	0.002 ± 0.0004	0.0001 ± 0.00003	0.0002 ± 0.00004		0.02 ± 0.003
		KO	91.52 ± 0.64	2.85 ± 0.23	4.59 ± 0.348	0.919 ± 0.109	0.0619 ± 0.0175	0.0539 ± 0.0208			0.03 ± 0.004		0.02 ± 0.004	0.005 ± 0	0.006 ± 0.001	0.001 ± 0.0003	0.0001 ± 0.00001	0.00004 ± 0.00003		0.01 ± 0.003
		T.Test	0.00299503	0.000971708	0.00731746	0.00919866	0.114974	0.0703811			0.623739		0.755785	0.287629	0.172023	0.207289	0.338878	0.055158		0.139308
		KO/WT	1.04375	0.666542	0.713377	0.668179	0.50313	0.526602			0.892612		0.932819	0.714875	0.625699	0.653871	0.669859	0.271923		0.59455
	NCD	WT	88.39 ± 0.32	4.08 ± 0.1	5.8 ± 0.285	1.312 ± 0.055	0.0612 ± 0.0404	0.0889 ± 0.0157			0.023 ± 0.004		0.02 ± 0.004	0.005 ± 0.001	0.006 ± 0.001	0.001 ± 0.0002	0.0001 ± 0.00004	0.0001 ± 0.00002		0.01 ± 0.002
		KO	89.44 ± 0.28	3.9 ± 0.11	5.47 ± 0.126	1.044 ± 0.077	0.0709 ± 0.0092	0.0688 ± 0.0151			0.023 ± 0.001		0.02 ± 0.001	0.004 ± 0	0.006 ± 0	0.001 ± 0.0001	0.0001 ± 0.00001	0.0001 ± 0.00002		0.01 ± 0
		T.Test	0.0321908	0.255499	0.312995	0.0181245	0.819964	0.37766			0.956146		0.666841	0.528639	0.83104	0.254392	0.515108	0.568687		0.583238
		KO/WT	1.01198	0.955583	0.942973	0.795641	1.15811	0.77359			0.990855		0.932769	0.84055	0.970678	0.831038	0.729691	0.824481		0.901201
			m0	m1	m2	m3	m4	m5	m6		nmol/mg		m0	m1	m2	m3	m4	m5	m6	m(1+n)
Citrate	HFD	WT	84.34 ± 0.52	6.22 ± 0.24	5.228 ± 0.227	3.909 ± 0.156	0.1735 ± 0.0222	0.0604 ± 0.0081	0.066 ± 0.006		0.42 ± 0.03		0.35 ± 0.02	0.13 ± 0.01	0.109 ± 0.007	0.082 ± 0.006	0.0035 ± 0.0004	0.0013 ± 0.0002	0.0014 ± 0.0002	0.33 ± 0.02
		KO	87.3 ± 0.77	5.12 ± 0.27	4.134 ± 0.282	3.167 ± 0.314	0.1427 ± 0.0182	0.0111 ± 0.0305	0.1247 ± 0.0367		0.34 ± 0.01		0.29 ± 0.01	0.08 ± 0.01	0.057 ± 0.011	0.05 ± 0.011	0.0019 ± 0.0004	-0.0003 ± 0.0003	0.0017 ± 0.0006	0.19 ± 0.04
		T.Test	0.00944031	0.0135985	0.0134893	0.0522906	0.324197	0.122245	0.116336		0.0834272		0.131156	0.00766907	0.00357209	0.0291167	0.0249569	0.0024672	0.597509	0.00741067
		KO/WT	1.03506	0.823338	0.790735	0.810133	0.822327	0.183117	1.88985		0.803541		0.825365	0.586149	0.527354	0.607652	0.529366	-0.218939	1.21765	0.570884
	NCD	WT	84.13 ± 0.34	6.46 ± 0.11	4.973 ± 0.258	4.161 ± 0.188	0.1522 ± 0.0108	0.0412 ± 0.0084	0.0623 ± 0.0133		0.37 ± 0.05		0.31 ± 0.06	0.12 ± 0.02	0.091 ± 0.013	0.078 ± 0.015	0.0028 ± 0.0004	0.0011 ± 0.0004	0.0013 ± 0.0005	0.29 ± 0.04
		KO	85.1 ± 0.26	6.5 ± 0.09	4.956 ± 0.104	3.212 ± 0.222	0.1596 ± 0.0345	0.0046 ± 0.017	0.0625 ± 0.0084		0.34 ± 0.04		0.28 ± 0.03	0.11 ± 0.01	0.093 ± 0.005	0.055 ± 0.009	0.0025 ± 0.0005	-0.0001 ± 0.0001	0.0011 ± 0.0002	0.25 ± 0.04
		T.Test	0.0460217	0.785342	0.953049	0.00859189	0.841843	0.104984	0.992471		0.660303		0.708885	0.74014	0.91386	0.206547	0.652177	0.0254979	0.645017	0.445373
		KO/WT	1.01155	1.00641	0.996625	0.772022	1.0487	0.112582	1.00244		0.916504		0.922066	0.938949	1.0189	0.698638	0.88875	-0.0913655	0.811074	0.841459

## Sheet: ANOVA p-values
Table S3 - 13C Isotopomers and total pool size ANOVAs (p-values)
		Genotype	Diet	Genotype X Diet	Diet (WT)	Diet (Mpc1 LivKO)	Genotype (NCD)	Genotype (HFD)
Glucose	Traced Isotopomers (∑m+1…m+n)	<0.001	0.007	0.893	0.034	0.062	0.001	0.003
	Total Pool (∑m0…m+n)	0.196	0.444	0.086	0.465	0.089	0.737	0.042
	Traced Isotopomer Distribution (%)	<0.001	0.014	0.009	<0.001	0.886	<0.001	0.161
Glutamine	Traced Isotopomers (∑m+1…m+n)	<0.001	0.364	0.192	0.764	0.131	0.033	<0.001
	Total Pool (∑m0…m+n)	0.916	0.71	0.459	0.787	0.443	0.0539	0.658
	Traced Isotopomer Distribution (%)	<0.001	0.016	0.024	0.88	0.004	<0.001	<0.001
Glutamate	Traced Isotopomers (∑m+1…m+n)	<0.001	0.568	0.054	0.301	0.085	0.132	<0.001
	Total Pool (∑m0…m+n)	0.019	0.517	0.114	0.479	0.126	0.524	0.009
	Traced Isotopomer Distribution (%)	<0.001	0.308	0.038	0.396	0.035	0.007	<0.001
Aspartate	Traced Isotopomers (∑m+1…m+n)	<0.001	0.001	<0.001	<0.001	0.291	0.153	<0.001
	Total Pool (∑m0…m+n)	<0.001	0.003	<0.001	<0.001	0.256	0.689	<0.001
	Traced Isotopomer Distribution (%)	<0.001	0.389	0.038	0.319	0.05	<0.001	<0.001
Alanine	Traced Isotopomers (∑m+1…m+n)	0.014	0.468	0.133	0.541	0.138	0.394	0.01
	Total Pool (∑m0…m+n)	0.017	0.496	0.113	0.475	0.13	0.482	0.01
	Traced Isotopomer Distribution (%)	0.086	0.73	0.754	0.635	0.983	0.156	0.291
Lactate	13C Isotopomers (∑m+1…m+n)	0.218	0.048	0.111	0.011	0.767	0.766	0.063
	Total Pool (∑m0…m+n)	0.328	0.039	0.04	0.004	0.989	0.378	0.045
	Traced Isotopomer Distribution (%)	0.893	0.861	0.481	0.708	0.53	0.571	0.668
Pyruvate	Traced Isotopomers (∑m+1…m+n)	0.83	0.377	0.307	0.914	0.206	0.354	0.583
	Total Pool (∑m0…m+n)	0.876	0.224	0.592	0.599	0.242	0.775	0.643
	Traced Isotopomer Distribution (%)	0.462	0.46	0.109	0.095	0.527	0.109	0.508
Succinate	Traced Isotopomers (∑m+1…m+n)	<0.001	0.245	0.114	0.046	0.761	0.023	<0.001
	Total Pool (∑m0…m+n)	0.015	0.315	0.098	0.052	0.64	0.493	0.008
	Traced Isotopomer Distribution (%)	<0.001	0.785	0.282	0.33	0.572	<0.001	<0.001
Fumarate	Traced Isotopomers (∑m+1…m+n)	<0.001	<0.001	<0.001	<0.001	0.734	0.218	<0.001
	Total Pool (∑m0…m+n)	<0.001	<0.001	<0.001	<0.001	0.769	0.618	<0.001
	Traced Isotopomer Distribution (%)	0.005	0.17	0.293	0.805	0.099	0.149	0.006
Malate	Traced Isotopomers (∑m+1…m+n)	<0.001	0.001	<0.001	<0.001	0.937	0.092	<0.001
	Total Pool (∑m0…m+n)	<0.001	<0.001	0.002	<0.001	0.366	0.293	<0.001
	Traced Isotopomer Distribution (%)	0.003	0.372	0.188	0.746	0.131	0.154	0.002
Oxaloacetate	Traced Isotopomers (∑m+1…m+n)	0.001	0.375	0.106	0.061	0.607	0.024	0.001
	Total Pool (∑m0…m+n)	<0.001	0.219	0.216	0.079	0.941	0.031	0.001
	Traced Isotopomer Distribution (%)	0.057	0.444	0.171	0.652	0.136	0.666	0.025
aKG	Traced Isotopomers (∑m+1…m+n)	0.102	0.457	0.244	0.16	0.767	0.714	0.056
	Total Pool (∑m0…m+n)	0.645	0.167	0.686	0.185	0.496	0.967	0.546
	Traced Isotopomer Distribution (%)	<0.001	0.215	0.028	0.429	0.02	0.172	<0.001
Citrate	Traced Isotopomers (∑m+1…m+n)	0.021	0.754	0.22	0.484	0.301	0.361	0.02
	Total Pool (∑m0…m+n)	0.22	0.549	0.567	0.358	0.986	0.592	0.247
	Traced Isotopomer Distribution (%)	0.002	0.036	0.095	0.721	0.012	0.182	<0.001
